# Supplementary material for: Predictors of Length of Stay, Mortality and Rehospitalization in COPD Patients: A Retrospective Cohort Study
Source: J Clin Med. 2023 Aug 16;12(16):5322. doi: 10.3390/jcm12165322 (PMC10455093; doi:10.3390/jcm12165322)
Supplement: Supplementary file 1 [file jcm-12-05322-s001.zip]

Archive with 1 entries (1 files):
- jcm-2513760-supplementary.pdf
